# Supplementary material for: Evaluation of Methods for De Novo Genome Assembly from High-Throughput Sequencing Reads Reveals Dependencies That Affect the Quality of the Results
Source: PLoS One. 2011 Sep 7;6(9):e24182. doi: 10.1371/journal.pone.0024182 (PMC3168497; doi:10.1371/journal.pone.0024182)
Supplement: Table S1 — HIV1 assembly details. (XLS) [file pone.0024182.s002.xls]

## Sheet: Table 1
HIV1 50x coverage
	Contigs	Max	Mean	N50	Contig sum	Span	Coverage	Match	Insertion	Redundant	Inversion	Relocation	Reorder
Abyss 0%	-	-	-	-	-	-	-	-	-	-	-	-	-
error 1%	-	-	-	-	-	-	-	-	-	-	-	-	-
error 5%	-	-	-	-	-	-	-	-	-	-	-	-	-
Edena 0%	1	9131	9131	9131	9131	9085	0.989544	0.989544	1	0.994962	1	0.699157	0.574302
error 1%	1	9121	9121	9121	9121	9114	0.992702	0.992702	1	0.999233	1	0.99989	0.997814
error 5%	-	-	-	-	-	-	-	-	-	-	-	-	-
Euler 0%	1	9116	9116	9116	9116	9085	0.989544	0.989544	1	0.996599	1	0.694164	0.572919
error 1%	1	107	107	0	107	107	0.0116545	0.18088	1	1	1	0.990654	1
error 5%	-	-	-	-	-	-	-	-	-	-	-	-	-
Sharcgs 0%	52	319	165.519	159	8607	7782	0.84762	0.519527	1	0.904148	1	0.989776	0.993537
error 1%	30	1744	336.4	476	10092	9056	0.986385	0.709319	1	0.897344	1	0.997027	1
error 5%	-	-	-	-	-	-	-	-	-	-	-	-	-
Vcake 0%	1	9134	9134	9134	9134	9085	0.989544	0.989544	1	0.994635	1	0.657981	0.545551
error 1%	387	9207	155.362	9207	60125	9181	1	1	0.990919	0.16178	1	0.957555	0.942062
error 5%	456	546	133.971	277	61091	9138	0.995316	0.724288	0.948405	0.201175	1	0.993223	0.998732
Velvet 0%	1	9115	9115	9115	9115	9085	0.989544	0.989544	1	0.996709	1	0.560724	0.505856
error 1%	1	9084	9084	9084	9084	9084	0.989435	0.752805	1	1	1	0.590929	0.516179
error 5%	40	534	222.3	236	8892	8272	0.900991	0.536274	0.995726	0.934548	1	0.991903	0.991912
Best values		9207	9134	9207	61091	9181	1	1	1	1	1	0.99989	1
Sequence length						9181
