# Supplementary material for: Evaluation of Methods for De Novo Genome Assembly from High-Throughput Sequencing Reads Reveals Dependencies That Affect the Quality of the Results
Source: PLoS One. 2011 Sep 7;6(9):e24182. doi: 10.1371/journal.pone.0024182 (PMC3168497; doi:10.1371/journal.pone.0024182)
Supplement: Table S2 — BAC assembly details. (XLS) [file pone.0024182.s003.xls]

## Sheet: Table 2
BAC 0.6% errors 188x coverage
	Contigs	Max	Mean	N50	Contig sum	Span	Coverage	Match	Insertion	Redundant	Inversion	Relocation	Reorder
Abyss	9	27280	8708.22	18864	78374	78321	0.982143	0.707815	1	0.999324	1	0.999885	1
Edena	7	27287	11192.3	21316	78346	78304	0.98193	0.648063	1	0.999464	1	0.999911	1
Euler	34	4365	1819.44	1442	61861	61546	0.771785	0.522537	1	0.994908	1	0.99945	1
Sharcgs	5	40884	15737.2	40884	78686	78663	0.986432	0.92084	1	0.999708	1	0.999936	1
Vcake	8	27308	9816.88	15371	78535	78397	0.983096	0.743552	1	0.998243	1	0.999898	1
Velvet	12	18857	6501.83	11136	78022	77958	0.977591	0.589994	1	0.99918	1	0.999846	1
Best values		40884	15737.2	40884	78686	78663	0.986432	0.92084	1	0.999708	1	0.999936	1
Sequence length						79745
