# Supplementary material for: Evaluation of Methods for De Novo Genome Assembly from High-Throughput Sequencing Reads Reveals Dependencies That Affect the Quality of the Results
Source: PLoS One. 2011 Sep 7;6(9):e24182. doi: 10.1371/journal.pone.0024182 (PMC3168497; doi:10.1371/journal.pone.0024182)
Supplement: Table S3 — HHV5 assembly details. (XLS) [file pone.0024182.s004.xls]

## Sheet: Table 3
HHV5 50x coverage
	Contigs	Max	Mean	N50	Contig sum	Span	Coverage	Match	Insertion	Redundant	Inversion	Relocation	Reorder
Abyss 0%	3	167963	72212.3	167963	216637	216577	0.940462	0.940989	1	0.999723	1	0.999986	1
error 1%	3	167963	72212.3	167963	216637	216577	0.940462	0.940989	1	0.999723	1	0.999986	1
error 5%	2	7116	6522	0	13044	13044	0.0566421	0.184534	1	1	1	0.999847	1
Edena 0%	6	168001	36044	168001	216264	216167	0.938681	0.787721	1	0.999551	1	0.999972	1
error 1%	6	168001	36044	168001	216264	216167	0.938681	0.787151	1	0.999551	1	0.999972	1
error 5%	-	-	-	-	-	-	-	-	-	-	-	-	-
Euler 0%	6	167965	36032.2	167965	216193	216131	0.938525	0.787513	1	0.999713	1	0.999972	1
error 1%	6	167965	36032.2	167965	216193	216131	0.938525	0.787513	1	0.999713	1	0.999972	1
error 5%	-	-	-	-	-	-	-	-	-	-	-	-	-
Sharcgs 0%	6	167978	36035.7	167978	216214	216139	0.93856	0.787689	1	0.999653	1	0.999972	1
error 1%	-	-	-	-	-	-	-	-	-	-	-	-	-
error 5%	-	-	-	-	-	-	-	-	-	-	-	-	-
Vcake 0%	4	170906	54041.8	170906	216167	216167	0.938681	0.787151	1	1	1	0.999981	1
error 1%	8	70508	27077.1	36264	216617	216293	0.939228	0.787713	1	0.998504	1	0.999963	1
error 5%	1	1007	1007	0	1007	1007	0.00437279	0.250161	1	1	1	0.999007	1
Velvet 0%	3	167963	72212.3	167963	216637	216577	0.940462	0.940989	1	0.999723	1	0.999986	1
error 1%	6	90075	35940.8	77887	215645	215585	0.936154	0.656226	1	0.999722	1	0.999972	1
error 5%	7	4958	2190.14	0	15331	15326	0.0665514	0.355371	0.999674	1	1	0.999543	1
Best values		170906	72212.3	170906	216637	216577	0.940462	0.940989	1	1	1	0.999986	1
Sequence length						230288
