# Supplementary material for: Evaluation of Methods for De Novo Genome Assembly from High-Throughput Sequencing Reads Reveals Dependencies That Affect the Quality of the Results
Source: PLoS One. 2011 Sep 7;6(9):e24182. doi: 10.1371/journal.pone.0024182 (PMC3168497; doi:10.1371/journal.pone.0024182)
Supplement: Table S6 — S. cerevisiae assembly details. (XLS) [file pone.0024182.s007.xls]

## Sheet: Table 6
S. Cerevisiae 50x coverage
	Contigs	Max	Mean	N50	Contig sum	Span	Coverage	Match	Insertion	Redundant	Inversion	Relocation	Reorder
Abyss 0%	865	107974	12833.5	19882	11100994	11094253	0.919091	0.501511	1	0.999393	1	0.999922	1
error 1%	866	107974	12790.1	19876	11076194	11069449	0.917036	0.501504	1	0.999391	1	0.999922	1
error 5%	-	-	-	-	-	-	-	-	-	-	-	-	-
Velvet 0%	830	107974	13393.9	21319	11116961	11111056	0.920483	0.501548	1	0.999469	1	0.999925	1
error 1%	1147	64721	9661.35	14105	11081571	11074614	0.917464	0.500931	1	0.999372	1	0.999896	1
error 5%	87	5230	1371.6	0	119329	119245	0.00987872	0.489207	0.999405	0.999891	1	0.998659	1
Best values		107974	13393.9	21319	11116961	11111056	0.920483	0.501548	1	0.999891	1	0.999925	1
Sequence length						12070900
