# Supplementary material for: Evaluation of Methods for De Novo Genome Assembly from High-Throughput Sequencing Reads Reveals Dependencies That Affect the Quality of the Results
Source: PLoS One. 2011 Sep 7;6(9):e24182. doi: 10.1371/journal.pone.0024182 (PMC3168497; doi:10.1371/journal.pone.0024182)
Supplement: Table S7 — O. sativa assembly details with varying read lengths. (XLS) [file pone.0024182.s008.xls]

## Sheet: Table 7
O. Sativa 50x coverage, varying read lengths
	Contigs	Max	Mean	N50	Contig sum	Span	Coverage	Match	Insertion	Redundant	Inversion	Relocation	Reorder
Abyss 50 nt 0%	846	30556	3769.65	4026	3189124	3185365	0.796341	0.500782	1	0.998821	1	0.999735	1
75 nt 0%	846	30556	3769.65	4026	3189124	3185425	0.796356	0.500782	1	0.99884	1	0.999735	1
100 nt 0%	846	30556	3769.65	4026	3189124	3185425	0.796356	0.500782	1	0.99884	1	0.999735	1
50 nt 1%	846	30556	3766.89	4026	3186785	3183053	0.795763	0.50078	1	0.998829	1	0.999735	1
75 nt 1%	847	30556	3770.95	4057	3193997	3190281	0.79757	0.500788	1	0.998837	1	0.999735	1
100 nt 1%	846	30556	3769.67	4026	3189142	3185414	0.796354	0.500784	0.999998	0.998833	1	0.999735	1
error 5%	7	4381	1767	0	12369	12346	0.0030865	0.398312	1	0.998141	1	0.999434	1
75 nt 5%	167	5430	1807.15	0	301794	301234	0.0753085	0.494629	0.998641	0.999503	0.991077	0.986769	0.986503
100 nt 5%	-	-	-	-	-	-	-	-	-	-	-	-	-
Edena 50 nt 0%	843	30557	3842.71	4171	3239408	3233249	0.808312	0.500871	1	0.998099	1	0.99974	1
75 nt 0%	845	30601	3869.02	4200	3269318	3260830	0.815207	0.500911	1	0.997404	1	0.999742	1
100 nt 0%	838	33493	3928.33	4283	3291944	3281150	0.820287	0.50094	1	0.996721	1	0.999745	1
50 nt 1%	875	30529	3695.54	4068	3233598	3227325	0.806831	0.500784	1	0.99806	1	0.999729	1
75 nt 1%	-	-	-	-	-	-	-	-	-	-	-	-	-
100 nt 1%	-	-	-	-	-	-	-	-	-	-	-	-	-
50 nt 5%	-	-	-	-	-	-	-	-	-	-	-	-	-
75 nt 5%	-	-	-	-	-	-	-	-	-	-	-	-	-
100 nt 5%	-	-	-	-	-	-	-	-	-	-	-	-	-
Velvet 50 nt 0%	829	30556	3917.39	4210	3247518	3243977	0.810994	0.500842	1	0.99891	1	0.999745	1
75 nt 0%	829	30556	3917.39	4210	3247517	3243976	0.810994	0.500842	1	0.99891	1	0.999745	1
100 nt 0%	829	30556	3915.82	4210	3246215	3242674	0.810669	0.500841	1	0.998909	1	0.999745	1
50 nt 1%	890	30556	3567.76	3681	3175307	3171850	0.792963	0.500667	1	0.998911	1	0.99972	1
75 nt 1%	1155	10770	2276.03	1676	2628814	2624874	0.656219	0.500114	1	0.998502	1	0.999561	1
100 nt 1%	617	3198	1349.46	0	832619	831656	0.207914	0.498764	1	0.998843	1	0.999259	1
50 nt 5%	18	3100	1259.61	0	22673	22654	0.0056635	0.449676	0.999162	1	1	0.999206	1
75 nt 5%	772	4790	1491.1	0	1151132	1149839	0.28746	0.499259	0.999915	0.998962	1	0.999248	1
100 nt 5%	-	-	-	-	-	-	-	-	-	-	-	-	-
Best values		33493	3928.33	4283	3291944	3281150	0.820287	0.50094	1	1	1	0.999745	1
Sequence length						4000000
