# Supplementary material for: Evaluation of Methods for De Novo Genome Assembly from High-Throughput Sequencing Reads Reveals Dependencies That Affect the Quality of the Results
Source: PLoS One. 2011 Sep 7;6(9):e24182. doi: 10.1371/journal.pone.0024182 (PMC3168497; doi:10.1371/journal.pone.0024182)
Supplement: Table S8 — O. sativa assembly details with varying linear read coverages. (XLS) [file pone.0024182.s009.xls]

## Sheet: Table 8
O. Sativa, varying coverage
	Contigs	Max	Mean	N50	Contig sum	Span	Coverage	Match	Insertion	Redundant	Inversion	Relocation	Reorder
Abyss 10x 0%	8	2359	1536.62	0	12293	12293	0.00307325	0.407476	1	1	1	0.96982	1
20x 0%	583	13466	2954.67	0	1722575	1719791	0.429948	0.499215	0.999536	0.998848	1	0.997846	0.997794
50x 0%	846	30556	3769.65	4026	3189124	3185365	0.796341	0.500782	1	0.998821	1	0.999735	1
100x 0%	846	30556	3769.65	4026	3189124	3185425	0.796356	0.500782	1	0.99884	1	0.999735	1
10X 1%	4	2013	1438.25	0	5753	5753	0.00143825	0.317641	1	1	1	0.999305	1
20X 1%	127	8462	1920.72	0	243931	243619	0.0609048	0.491689	0.99909	0.999631	0.998983	0.989239	0.98394
50X 1%	846	30556	3766.89	4026	3186785	3183053	0.795763	0.50078	1	0.998829	1	0.999735	1
100x 1%	847	30556	3770.89	4057	3193945	3190218	0.797555	0.500787	0.999997	0.998837	1	0.999735	1
10X 5%	-	-	-	-	-	-	-	-	-	-	-	-	-
20X 5%	-	-	-	-	-	-	-	-	-	-	-	-	-
50X 5%	7	4381	1767	0	12369	12346	0.0030865	0.398312	1	0.998141	1	0.999434	1
100x 5%	-	-	-	-	-	-	-	-	-	-	-	-	-
Edena 10x 0%	290	3069	1258.07	0	364841	364829	0.0912073	0.497137	0.999978	0.999989	1	0.999205	1
20x 0%	990	16274	3217.44	3082	3185267	3177784	0.794446	0.500775	1	0.997651	1	0.999689	1
50x 0%	843	30557	3842.71	4171	3239408	3233249	0.808312	0.500871	1	0.998099	1	0.99974	1
100x 0%	855	30559	3769.15	4087	3222621	3216651	0.804163	0.500837	1	0.998147	1	0.999735	1
10X 1%	-	-	-	-	-	-	-	-	-
20X 1%	833	6400	1473.33	0	1227288	1226943	0.306736	0.499332	0.999933	0.999786	1	0.998893	1
50X 1%	875	30529	3695.54	4068	3233598	3227325	0.806831	0.500784	1	0.99806	1	0.999729	1
100x 1%	1146	12753	2499.64	2020	2864584	2861756	0.715439	0.500192	1	0.999013	1	0.9996	1
10X 5%	-	-	-	-	-	-	-	-	-	-	-	-	-
20X 5%	-	-	-	-	-	-	-	-	-	-	-	-	-
50X 5%	-	-	-	-	-	-	-	-	-	-	-	-	-
100x 5%	-	-	-	-	-	-	-	-	-	-	-	-	-
Velvet 10x 0%	176	2005	1208.45	0	212688	212686	0.0531715	0.49506	1	0.999991	1	0.999125	1
20x 0%	1051	15032	2936.48	2671	3086243	3078175	0.769544	0.50063	1	0.997386	1	0.999639	1
50x 0%	829	30556	3917.39	4210	3247518	3243977	0.810994	0.500842	1	0.99891	1	0.999745	1
100x 0%	829	30556	3917.39	4210	3247520	3243979	0.810995	0.500842	1	0.99891	1	0.999745	1
10X 1%	1	1038	1038	0	1038	1038	0.0002595	0.11058	1	1	1	0.999037	1
20X 1%	1190	6184	1638.47	0	1949782	1943498	0.485874	0.499814	0.999916	0.996861	0.999999	0.999246	0.999897
50X 1%	890	30556	3567.76	3681	3175307	3171850	0.792963	0.500667	1	0.998911	1	0.99972	1
100x 1%	1059	23776	2882.12	2503	3052169	3048882	0.76222	0.500375	1	0.998923	1	0.999653	1
10X 5%	-	-	-	-	-	-	-	-	-	-	-	-	-
20X 5%	-	-	-	-	-	-	-	-	-	-	-	-	-
50X 5%	18	3100	1259.61	0	22673	22654	0.0056635	0.449676	0.999162	1	1	0.999206	1
100x 5%	1194	9993	2226.43	1623	2658357	2650811	0.662703	0.500153	0.999834	0.997327	1	0.999565	1
Best values		30559	3917.39	4210	3247520	3243979	0.810995	0.500871	1	1	1	0.999745	1
Sequence length						4000000
