# Supplementary material for: Evaluation of Methods for De Novo Genome Assembly from High-Throughput Sequencing Reads Reveals Dependencies That Affect the Quality of the Results
Source: PLoS One. 2011 Sep 7;6(9):e24182. doi: 10.1371/journal.pone.0024182 (PMC3168497; doi:10.1371/journal.pone.0024182)
Supplement: Table S10 — O. sativa assembly details with varying read coverages and pair distances. (XLS) [file pone.0024182.s011.xls]

## Sheet: Table 10
O. Sativa varying coverage and pairs, Velvet 1% error	Paired coverage	Contigs	Max	Mean	N50	Contig sum	Span	Coverage	Match	Insertion	Redundant	Inversion	Relocation	Reorder
10x	10x 3kb	1255	6077	1753.49	1117	2200624	2163462	0.540865	0.499881	0.983966	0.999147	0.999242	0.996178	0.999814
10x	5x 3kb	257	5172	1290.9	0	331762	331727	0.0829317	0.496723	0.999928	0.999967	0.998641	0.995316	0.996998
10x	-	1	1038	1038	0	1038	1038	0.0002595	0.11058	1	1	1	0.999037	1
20x	10x 3kb	657	36978	5399.91	6713	3547741	3375464	0.843866	0.500869	0.952476	0.998964	0.999473	0.99573	0.998105
20x	5x 500bp	1155	14272	2773.91	2688	3203871	3154092	0.788523	0.500361	0.985106	0.999357	0.999385	0.997963	0.999528
20x	5x 1kb	1094	14311	2901.33	2758	3174051	3150605	0.787651	0.500366	0.992883	0.99973	0.999998	0.997527	0.999005
20x	5x 3kb	1084	16728	2894.34	2723	3137460	3077230	0.769308	0.500312	0.981109	0.999694	0.999968	0.997605	0.999942
20x	5x 5kb	1114	14349	2770.87	2528	3086753	3040727	0.760182	0.500284	0.98534	0.99975	0.999855	0.997827	1
20x	-	1190	6184	1638.47	0	1949782	1943498	0.485874	0.499814	0.999916	0.996861	0.999999	0.999246	0.999897
30x	10x 3kb	457	57900	7866.78	12229	3595118	3437610	0.859402	0.501363	0.957159	0.99903	0.999949	0.994884	0.998536
30x	5x 3kb	577	56742	5924.84	8491	3418631	3269152	0.817288	0.500946	0.95633	0.999945	0.99997	0.99675	0.999254
30x	-	983	24354	3160.2	2936	3106475	3033240	0.75831	0.500588	0.978414	0.998011	1	0.999691	1
Best values		1	57900	7866.78	12229	3595118	3437610	0.859402	0.501363	1	1	1	0.999691	1
Sequence length							4000000
