# Supplementary material for: Evaluation of Methods for De Novo Genome Assembly from High-Throughput Sequencing Reads Reveals Dependencies That Affect the Quality of the Results
Source: PLoS One. 2011 Sep 7;6(9):e24182. doi: 10.1371/journal.pone.0024182 (PMC3168497; doi:10.1371/journal.pone.0024182)
Supplement: Table S11 — Robustness results for O. sativa assemblies with varying read coverage combinations. (XLS) [file pone.0024182.s012.xls]

## Sheet: Table 11
Coverage	Contigs	Max	Mean	N50	Contig sum	Span	Coverage	Match	Insertion	Redundant	Inversion	Relocation	Reorder
10x	6	1773	1440.17	0	8641	8586	0.0021465	0.354424	1	0.993635	1	0.999306	1
	1	1717	1717	0	1717	1717	0.00042925	0.250105	1	1	1	0.999418	1
	3	1262	1218	0	3654	3654	0.0009135	0.349504	1	1	1	0.999179	1
	3	1500	1433	0	4299	4299	0.00107475	0.312533	1	1	1	0.999302	1
	3	1588	1384.33	0	4153	4153	0.00103825	0.336417	1	1	0.991332	0.99085	1
	1	1798	1798	0	1798	1798	0.0004495	0.0885229	1	1	1	0.999444	1
	1	1483	1483	0	1483	1483	0.00037075	0.224951	1	1	1	0.999326	1
	2	1110	1076.5	0	2153	2153	0.00053825	0.28795	1	1	1	0.999071	1
	1	1282	1282	0	1282	1282	0.0003205	0.088677	1	1	1	0.99922	1
	4	1984	1541	0	6164	6164	0.001541	0.31549	1	1	1	0.999351	1
20x	1167	5563	1640.12	0	1914015	1896754	0.474189	0.49981	0.994002	0.99698	1	0.998857	0.999792
	1140	5445	1651.28	0	1882464	1868945	0.467236	0.499789	0.995787	0.997031	1	0.999309	1
	1177	6855	1646.36	0	1937768	1921271	0.480318	0.499808	0.994384	0.997103	0.999396	0.99867	0.999004
	1195	6374	1642.42	0	1962687	1949145	0.487286	0.499842	0.996313	0.996787	1	0.999281	1
	1183	7207	1657.51	0	1960840	1936413	0.484103	0.499827	0.990587	0.996956	1	0.999404	1
	1160	5726	1657.11	0	1922252	1901664	0.475416	0.49981	0.992215	0.997074	1	0.999317	1
	1156	7864	1665.84	0	1925709	1912699	0.478175	0.499804	0.995837	0.997407	0.999334	0.998738	0.999225
	1187	5719	1648.91	0	1957258	1936521	0.48413	0.499818	0.992361	0.997044	0.999813	0.999257	1
	1159	5873	1658.23	0	1921889	1903758	0.47594	0.499786	0.993537	0.997029	0.999703	0.999022	1
	1168	5326	1644.36	0	1920608	1898928	0.474732	0.499811	0.991524	0.997188	0.999695	0.999088	1
30x	977	22404	3198.03	2983	3124480	3084215	0.771054	0.500631	0.989159	0.997955	1	0.999693	1
	1040	16509	3010.09	2834	3130491	3066677	0.766669	0.50061	0.981882	0.997734	1	0.999674	1
	1008	18750	3083.53	2873	3108201	3038705	0.759676	0.500582	0.979851	0.99779	1	0.999683	1
	955	30556	3246.93	3029	3100818	3063327	0.765832	0.500649	0.989788	0.998121	1	0.999697	1
	984	21111	3168.77	2972	3118073	3047967	0.761992	0.500557	0.979429	0.998088	1	0.999692	1
	971	30556	3202.18	2982	3109315	3055667	0.763917	0.500632	0.984655	0.998091	1	0.999676	1
	987	22784	3154.5	3019	3113488	3048745	0.762186	0.500588	0.981227	0.997979	1	0.99969	1
	1009	20709	3092.37	2917	3120198	3033185	0.758296	0.500574	0.974364	0.997749	1	0.999685	1
	984	18481	3193.93	3120	3142830	3092973	0.773243	0.50061	0.986226	0.99791	1	0.999694	1
	981	16087	3174.19	3069	3113885	3068112	0.767028	0.500631	0.987335	0.997966	1	0.999691	1
10x + 5x paired 3kb	269	4021	1275.59	0	343133	343130	0.0857825	0.496561	0.999991	1	0.999021	0.997368	0.998875
	250	2117	1251.58	0	312895	311106	0.0777765	0.496614	0.994292	0.99999	0.999537	0.997197	0.998295
	266	2133	1268.59	0	337446	335749	0.0839373	0.496724	0.994971	1	0.998186	0.997081	0.999395
	254	5103	1284.24	0	326198	325010	0.0812525	0.496611	0.996432	0.999926	0.996392	0.995417	1
	280	2435	1266.42	0	354597	353797	0.0884492	0.496976	0.997744	1	0.998528	0.996032	1
	249	3100	1299	0	323452	323430	0.0808575	0.496608	0.999957	0.999975	1	0.995625	1
	261	2998	1255.64	0	327721	327692	0.081923	0.497046	0.999912	1	0.997742	0.993348	0.997185
	224	2923	1259.1	0	282039	280153	0.0700382	0.496383	0.993313	1	0.999979	0.998011	1
	259	3978	1261.8	0	326805	325678	0.0814195	0.496862	0.996551	1	0.999553	0.997619	0.997684
	240	3677	1239.25	0	297420	296766	0.0741915	0.496387	0.997801	1	1	0.996755	1
20x + 5x paired 3kb	1061	16502	2931.31	2733	3110115	3047772	0.761943	0.500306	0.980187	0.999768	1	0.996606	0.999313
	1075	15546	2893.67	2706	3110694	3030787	0.757697	0.500289	0.97452	0.999793	1	0.997201	0.99903
	1053	15000	2960.85	2753	3117774	3073320	0.76833	0.500338	0.986015	0.999726	0.999866	0.995294	0.998182
	1089	13973	2879.15	2674	3135399	3066373	0.766593	0.500327	0.978343	0.999642	1	0.996376	0.999553
	1057	15077	2940.16	2795	3107749	3056542	0.764135	0.500306	0.983795	0.999728	0.999978	0.996307	0.999999
	1067	16907	2910.1	2703	3105077	3035430	0.758857	0.500292	0.97784	0.999729	0.9999	0.996136	0.999185
	1085	16031	2858.81	2608	3101804	3066210	0.766552	0.500319	0.988718	0.999807	1	0.996905	0.999342
	1102	12019	2851.68	2689	3142552	3107058	0.776764	0.500335	0.988951	0.999754	1	0.996545	0.999434
	1062	13303	2963.14	2821	3146852	3103726	0.775931	0.500317	0.986553	0.999743	0.999965	0.997204	1
	1097	15073	2844.9	2642	3120851	3076788	0.769197	0.500327	0.986071	0.99981	1	0.996691	0.998891
30x + 5x paired 3kb	574	45249	5961.2	7848	3421731	3337420	0.834355	0.501056	0.975474	0.999886	0.999968	0.997089	0.999367
	583	46553	5866.08	7734	3419924	3308033	0.827008	0.501022	0.967354	0.999929	0.996304	0.993631	0.998862
	583	52554	5873.53	7413	3424268	3287365	0.821841	0.500928	0.960226	0.999794	0.999205	0.995723	0.99994
	581	56742	5887.69	7716	3420747	3350175	0.837544	0.501015	0.979423	0.999947	1	0.994724	0.999389
	576	56742	5980.6	8025	3444823	3330191	0.832548	0.501061	0.966914	0.99981	0.999736	0.996137	0.998668
	569	37433	6041.02	7903	3437343	3359226	0.839807	0.501064	0.977346	0.999928	0.999689	0.994916	0.998864
	569	54524	6008.3	7647	3418722	3303722	0.825931	0.501014	0.96652	0.999841	0.999957	0.996526	0.998838
	566	45440	6040.5	8251	3418924	3321711	0.830428	0.501025	0.971991	0.999575	1	0.996406	1
	573	40375	5999.83	7999	3437901	3342900	0.835725	0.501061	0.97288	0.999487	0.999971	0.996268	0.999879
	582	42344	5880.12	7832	3422227	3312055	0.828014	0.501039	0.96801	0.999797	0.998941	0.99454	0.998308
10x + 10x paired 3kb	1252	7588	1763.85	1117	2208343	2195504	0.548876	0.499906	0.994491	0.999695	0.999723	0.995441	0.999299
	1267	6504	1781.2	1149	2256777	2235492	0.558873	0.499921	0.991432	0.999137	0.999323	0.996499	0.998483
	1265	6126	1782.71	1164	2255123	2230029	0.557507	0.499919	0.98921	0.999663	0.99989	0.996931	0.998825
	1257	7852	1794.07	1149	2255152	2224130	0.556033	0.499894	0.987592	0.998652	0.999372	0.995716	0.997205
	1250	7192	1768.09	1117	2210113	2185638	0.546409	0.499884	0.990179	0.998747	0.99993	0.996992	0.999638
	1314	6094	1728.88	1170	2271751	2246335	0.561584	0.499916	0.989155	0.999658	0.999952	0.996502	0.998592
	1268	7764	1798.24	1172	2280170	2246779	0.561695	0.499921	0.986276	0.999079	0.999852	0.996584	0.998362
	1257	7549	1769.08	1134	2223734	2190020	0.547505	0.499914	0.986348	0.998491	0.999459	0.996926	0.999285
	1268	6520	1753.58	1126	2223536	2204577	0.551144	0.499882	0.992403	0.99907	0.999804	0.996369	0.999047
	1256	6611	1791.34	1140	2249929	2220035	0.555009	0.499921	0.987093	0.99962	0.999867	0.995252	0.997907
20x + 10x paired 3kb	654	35768	5401.49	7145	3532575	3430951	0.857738	0.501056	0.971991	0.999242	0.998641	0.995878	0.997574
	651	35439	5439.86	6882	3541351	3409380	0.852345	0.501004	0.963481	0.999253	0.998848	0.995442	0.996582
	641	28696	5486.33	7122	3516738	3395958	0.848989	0.500917	0.966466	0.999189	0.999826	0.992219	0.998031
	669	32059	5278.32	6634	3531193	3389687	0.847422	0.500977	0.96076	0.999167	0.999466	0.995327	0.999593
	692	30624	5137.54	6543	3555179	3468465	0.867116	0.500969	0.976292	0.999317	0.999576	0.996795	0.999796
	687	31300	5135.86	6384	3528335	3421395	0.855349	0.500944	0.970236	0.999455	0.998518	0.996723	0.998919
	679	27237	5204.57	6874	3533901	3397816	0.849454	0.500946	0.962293	0.999198	0.998762	0.996435	0.997835
	670	43095	5274.82	6894	3534127	3391850	0.847962	0.500902	0.960823	0.998919	0.999219	0.996316	0.998815
	669	31833	5268.78	6729	3524816	3475114	0.868779	0.501007	0.986516	0.999383	0.999928	0.997435	0.999736
	644	39692	5488.67	7295	3534706	3457935	0.864484	0.50097	0.978825	0.999456	1	0.99474	0.999639
30x + 10x paired 3kb	444	56721	8113.77	13093	3602514	3466315	0.866579	0.501542	0.962681	0.999512	0.998756	0.993515	0.995981
	435	66098	8291.26	13107	3606698	3370001	0.8425	0.501524	0.934965	0.999409	0.997899	0.994802	0.997073
	431	56789	8314.25	12985	3583442	3428080	0.85702	0.501605	0.957224	0.99942	0.999748	0.991857	0.999749
	436	59917	8216.66	12462	3582462	3501828	0.875457	0.501683	0.977989	0.999503	0.99997	0.997133	0.999184
	434	59984	8262.85	13416	3586078	3388566	0.847141	0.501568	0.945508	0.999415	0.99997	0.995374	0.999722
	437	60007	8217.74	12916	3591153	3476060	0.869015	0.501659	0.968455	0.999496	0.998556	0.995225	0.99988
	417	57823	8619.33	13792	3594261	3442519	0.86063	0.501527	0.958032	0.999751	0.9999	0.994152	0.999907
	455	46886	7904.65	11630	3596615	3483828	0.870957	0.501456	0.969353	0.999287	0.999939	0.993811	0.999103
	450	66210	7984.67	12423	3593102	3498316	0.874579	0.501624	0.974471	0.999149	0.999539	0.996958	0.999191
	426	66074	8434.72	13113	3593190	3418818	0.854704	0.501585	0.95235	0.999122	0.999969	0.993316	0.99905
